# Supplementary material for: Steering eco-evolutionary game dynamics with manifold control
Source: Proc Math Phys Eng Sci. 2020 Jan 8;476(2233):20190643. doi: 10.1098/rspa.2019.0643 (PMC7016546; doi:10.1098/rspa.2019.0643)
Supplement: Appendix A: Stability of boundary fixed points when the feedback control function f is in quadratic forms.;Appendix B: Constructive proof for the existence of control laws in the general framework. [file rspa20190643supp1.zip]

Archive with 14 entries (11 files):
- ESM/
- ESM/.DS_Store
- __MACOSX/
- __MACOSX/ESM/
- __MACOSX/ESM/._.DS_Store
- ESM/SupplementaryMaterials.pdf
- ESM/SI_1-eps-converted-to.pdf
- ESM/SupplementaryMaterials.tex
- __MACOSX/ESM/._SupplementaryMaterials.tex
- ESM/SupplementaryMaterials.synctex.gz
- ESM/SI_1.eps
- __MACOSX/ESM/._SI_1.eps
- ESM/SupplementaryMaterials.aux
- ESM/SupplementaryMaterials.log
