# Supplementary material for: Steering eco-evolutionary game dynamics with manifold control
Source: Proc Math Phys Eng Sci. 2020 Jan 8;476(2233):20190643. doi: 10.1098/rspa.2019.0643 (PMC7016546; doi:10.1098/rspa.2019.0643)
Supplement: Appendix A: Stability of boundary fixed points when the feedback control function f is in quadratic forms.;Appendix B: Constructive proof for the existence of control laws in the general framework. [file rspa20190643supp1.zip › ESM/SupplementaryMaterials.tex]

\documentclass{article}

\usepackage{mathrsfs}
\usepackage{amsmath}
\usepackage{geometry}
\usepackage{graphicx}
\usepackage{amsfonts}
\usepackage{chngcntr}

\geometry{left=2cm, right=2cm, top=2cm, bottom=2cm}

\begin{document}

\newcommand{\beginsupplement}{%
        \setcounter{table}{0}
        \renewcommand{\thetable}{S\arabic{table}}%
        \setcounter{figure}{0}
        \renewcommand{\thefigure}{S\arabic{figure}}%
     }
     
\beginsupplement     

\section*{Appendix A: Stability of boundary fixed points when the feedback control function $f$ is in quadratic forms. }

Here we discuss the stability of all possible fixed points on the boundary  (not include the intersection of equilibrium curve and the boundary, which is considered as a part of equilibrium curve) when the feedback control $f$ is in quadratic forms, using parameters shown in \textbf{Fig. 2} in the main text. The co-evolutionary model can be written as 
\begin{equation}
	\begin{cases}
	\begin{split}
		\dot{x} &= x(1-x)\left(P_c-P_d\right)\\
		\dot{r_c} &= \epsilon (r_c-\alpha)(\beta-r_c)(P_c-P_d)(a_1-(\theta_1 P_c-P_d))
	\end{split}
	\end{cases}
	\label{e1}
\end{equation}
in which 
\begin{equation}
    \begin{split}
        P_c &= \frac{1+Sx}{S+1}r_c -1\\
        P_d &= \frac{Sx}{S+1}r_d
        \label{e2}
    \end{split}
\end{equation}
Applying Eq. \ref{e2} as well as the fixed parameters $\alpha=1.5$, $\beta=3.5$, $S=3$,  $r_d=1.5$, $\epsilon=2$, $\theta_1=2$ into Eq. \ref{e1}, we have
\begin{equation}
	\begin{cases}
	\begin{split}
		\dot{x} &= x(1-x)(\frac{1+3x}{4}r_c-1-\frac{4.5}{4}x)\\
		\dot{r_c} &=2(r_c-1.5)(3.5-r_c)(\frac{1+3x}{4}r_c-1-\frac{4.5}{4}x)(a_1-(2(\frac{1+3x}{4}r_c-1)-\frac{4.5}{4}x))
	\end{split}
	\end{cases}
	\label{e1}
\end{equation}
Denote $J$ as the Jacobian matrix of the system. We have five boundary fixed points in total: 
\normalsize{}

(1) $x=0, r_c=1.5$
\begin{equation*}
    J(x=0, r_c=1.5) = \left[\begin{matrix}
    -\frac{5}{8} & 0\\
    0 & -\frac{5a_1}{2}- \frac{25}{8}
    \end{matrix}\right]
\end{equation*}

The eigenvalues of the Jacobian matrix are \(\lambda_1=-\frac{5}{8}<0\) and \(\lambda_2= -\frac{5a_1}{2}- \frac{25}{8}<0\), since $a_1>0$ in our framework. Therefore the fixed point $(x=0, r_c=1.5)$ is always stable.

(2)$x=0, r_c=3.5$.
\begin{equation*}
    J(x=0, r_c=3.5) = \left[\begin{matrix}
    -\frac{1}{8} & 0\\
    0 & \frac{a_1}{2}+ \frac{1}{8}
    \end{matrix}\right]
\end{equation*}

The eigenvalues of the Jacobian matrix are \(\lambda_1=-\frac{1}{8}<0\) and \(\lambda_2= \frac{a_1}{2}+\frac{1}{8}>0\). Therefore the fixed point $(x=0, r_c=3.5)$ is always unstable.

(3) $x=1, r_c=1.5$.
\begin{equation*}
    J(x=1, r_c=1.5) = \left[\begin{matrix}
    \frac{5}{8} & 0\\
    0 & -\frac{5a_1}{2}- \frac{5}{16}
    \end{matrix}\right]
\end{equation*}

The eigenvalues of the Jacobian matrix are \(\lambda_1=\frac{5}{8}>0\) and \(\lambda_2= -\frac{5a_1}{2}- \frac{5}{16}<0\). Therefore the fixed point $(x=1, r_c=1.5)$ is always unstable.

(4) $x=1, r_c=3.5$.
\begin{equation*}
    J(x=1, r_c=3.5) = \left[\begin{matrix}
    -\frac{11}{8} & 0\\
    0 & \frac{341}{16}- \frac{11a_1}{2}
    \end{matrix}\right]
\end{equation*}

The eigenvalues of the Jacobian matrix are \(\lambda_1=-\frac{11}{8}<0\) and \(\lambda_2= \frac{341}{16}- \frac{11a_1}{2}\). In the main text, we change $a_1=2, 0.5, 0$ respectively. Under all these circumstances, $\lambda_2>0$. Therefore the fixed point $(x=1, r_c=3.5)$ is always unstable.

(5) $x=1, r_c=\frac{25}{16}+\frac{a_1}{2}$, which is the intersection of the control curve $\theta_i P_c-P_d=a_i$ and the boundary $x=1$.
\begin{equation*}
    J(x=1, r_c=\frac{25}{16}+\frac{a_1}{2}) = \left[\begin{matrix}
    \frac{9}{16}-\frac{a_1}{2} & 0\\
 (\frac{a_1}{2}-\frac{9}{16})(\frac{a_1}{2}-\frac{31}{16})(a_1+\frac{1}{8})(\frac{3a_1}{4}+\frac{39}{32}) & 2(\frac{a_1}{2}-\frac{9}{16})(\frac{a_1}{2}-\frac{31}{16})(a_1+\frac{1}{8})    \end{matrix}\right]
\end{equation*}

The eigenvalues of the Jacobian matrix are \(\lambda_1= \frac{9}{16}-\frac{a_1}{2}\) and \(\lambda_2= 2(\frac{a_1}{2}-\frac{9}{16})(\frac{a_1}{2}-\frac{31}{16})(a_1+\frac{1}{8})\). Therefore, when $a_1\in (\frac{9}{8}, \frac{31}{8})$, we have $\lambda_1<0$ and $\lambda_2<0$ at the same time, the fixed point $(x=1, r_c=\frac{25}{16}+\frac{a_1}{2})$ is stable. When $a_1\in [0, \frac{9}{8})$ or $a_1>\frac{31}{8}$, however, the fixed point is unstable.

\normalsize{}
In conclusion, we analyze the stability of all five boundary fixed points in \textbf{Fig. 2} in the main text, among which $(x=0, r_c=1.5)$ is always stable and $(x=0, r_c=3.5)$, $(x=1, r_c=1.5)$, $(x=1, r_c=3.5)$ are always unstable, while the stability of $(x=1, r_c=\frac{25}{16}+\frac{a_i}{2})$ depends on the parameter $a_i$.

\section*{Appendix B: Constructive proof for the existence of control laws in the general framework. }

\begin{figure*}[!h]
    \centering
    \includegraphics[width=0.95\linewidth]{SI_1}
    \caption{The existence of control laws for any desired final state $(x_0, r_0)$ with a given initial state $(x_1, r_1)$. (A)  $(x_0, r_0)$ is beneath the equilibrium curve while $(x_1, r_1)$ is over the equilibrium curve. (B) $(x_0, r_0)$ is over the equilibrium curve while $(x_1, r_1)$ is beneath the equilibrium curve.}
    \label{S1}
\end{figure*}

Here we provide a constructive proof for the existence of control laws when given a certain final state $(x_1, r_1)$ with an initial state $(x_0, r_0)$. For simplicity and without loss of generality, we fix the following parameters: $\alpha=1.5, \beta=3.5, S=3, r_d=1.5$ in our general framework. 

(i) In \textbf{Fig. S1A}, we prove the existence of control laws when $(x_0, r_0)$ is beneath the equilibrium curve while $(x_1, r_1)$ is over the equilibrium curve. Under the fixed parameters, when $x_0 \le 1/12$, the initial fraction of cooperators is too small that the system will finally evolve into a mutual defection state in our framework. Assume $x_0>1/12$. (a) Firstly, we prove that we can control any given initial state evolving to the stable fixed point on the equilibrium curve that can arbitrarily approaches to the endpoint $(1/12, 3.5)$. When $x_0$ is close to $1/12$, we can simply use $f_1=(P_c-P_d)((2P_c-P_d)-1.2)(2-(2P_c-P_d))$ with time-dependent switching control law. Let $\epsilon$ be sufficiently large, then $(x_0, r_0)$ will finally stop at a stable fixed point $(x^*_0, r^*_0)$ which can arbitrarily approaches to $(1/12, 3.5)$ on the equilibrium curve, like shown in the figure. When $x_0$ is relatively large, we may use state-dependent control laws in which $f_0=(P_c-P_d)(2-(2P_c-P_d))$ and change $\epsilon$ to control the initial state evolving to a desired new region where $x_0$ is close to $1/12$ in advance. Then similarly, we use $f_1$ and let $\epsilon$ be large enough to control the system evolving to the stable fixed point $(x^*_0, r^*_0)$. (b) Then we prove that the trajectories begin from $(x^*_0, r^*_0+\delta)$ which is close to $(1/12, 3.5)$ can actually cover the whole region over the equilibrium curve. Here $\delta$ denotes a small disturbance on $r^*_0$. We present a possible control function $f_2=(P_c-P_d)(0-(4P_c-P_d))$. Define $G_{(x^*_0,r^*_0+\delta)}(\epsilon)$ as the set of trajectories that begin from $(x^*_0,r^*_0+\delta)$ with control function $f_2$ and relative feedback speed $\epsilon$. $G_{(x^*_0,r^*_0+\delta)}(\epsilon)$ is a continuous function of $t, x, r_c$ and $\epsilon$. When $\epsilon$ is small enough, $G_{(x^*_0,r^*_0+\delta)}(\epsilon)$ finally stops at $(1, 2.125)$ which is the endpoint of the equilibrium curve. Meanwhile, when $\epsilon \to \infty$, the trajectory stops at a stable fixed point that infinitely approaches to $(x^*_0, r^*_0)$. According to the continuity of $\epsilon$, we derive that the trajectory set $G_{(x^*_0,r^*_0+\delta)}(\epsilon)$ can end at any fixed point ranging from $(x^*_0, r^*_0)$ to $(1, 2.125)$. Further, given any $x=x_i$, when $\epsilon \to 0$, $G_{(x^*_0,r^*_0+\delta)}(0)$ goes through $(x_i, r^*_0)$ while we already proved that there exists a $\epsilon_i$ that makes $G_{(x^*_0,r^*_0+\delta)}(\epsilon_i)$ stop at $(x_i, r_i)$ on the equilibrium curve, in which $r_i=1.5+2.5/(3x_i+1)$. Again the continuity of $\epsilon$ results in traversal for all the points on $x=x_i$, $r_c \in [r_i, r^*_0]$ by $G_{(x^*_0,r^*_0+\delta)}(\epsilon)$. Therefore, we conclude that $G_{(x^*_0,r^*_0+\delta)}(\epsilon)$ can go through any point in the region $\{(x, r_c): x\in (x^*_0, 1], r_c \in [1.5+2.5/(3x+1), r^*_0]\}$. Let $(x^*_0, r^*_0)\to (1/12, 3.5)$, we come to the conclusion that the trajectories $G_{(x^*_0,r^*_0+\delta)}(\epsilon)$ cover the whole region over the equilibrium curve, which indicates the existence of control laws to reach to any desired $(x_1, r_1)$ that is over the equilibrium curve.

(ii) In \textbf{Fig. S1B}, we prove the existence of control laws when $(x_0, r_0)$ is over the equilibrium curve while $(x_1, r_1)$ is beneath the equilibrium curve. (a) Firstly, we can control any given $(x_0, r_0)$ evolves to a stable fixed point $(x^*_0, r^*_0)$ that can arbitrarily approaches to $(1, 2.125)$ using time-dependent switching control laws with control function $f_1=(P_c-P_d)(0-(4P_c-P_d))$ and a proper relative feedback speed $\epsilon$, as already proved in (i). (b) Define $G_{(x^*_0,r^*_0-\delta)}(\epsilon)$ as the set of trajectories that begin from $(x^*_0,r^*_0-\delta)$ with a certain control function $f_2$ and relative feedback speed $\epsilon$. Let $f_2=(P_c-P_d)(2-(2P_c-P_d))$. Similarly  we can prove that $G_{(x^*_0,r^*_0-\delta)}(\epsilon)$ goes through all the points in the region $\{(x, r_c): x\in [0, x^*_0), r_c \in [1.5, r^*_0-\delta)\}$. Randomly choose a $r_i<r^*_0$, then we can reach to any point on $r=r_i$, as shown in the figure. Finally, for any final state $(x_1, r_1)$ beneath the equilibrium curve that satisfies $r_1 \ge r^*_0-\delta$, there exists a unique trajectory which belongs to the phase space of the co-evolutionary system with control function $f_3=(P_c-P_d)((2P_c-P_d)-1.2)(2-(2P_c-P_d))$ and a sufficiently large feedback speed $\epsilon$, that goes through $(x_1, r_1)$. Assume the intersection of this trajectory and $r=r_i$ is $(x_i, r_i)$, then we have a possible control path from $(x^*_0,r^*_0-\delta)$ to $(x_i, r_i)$ and finally reaches to $(x_1, r_1)$. In summary, we can always find a group of control laws given any $(x_0, r_0)$ that is over the equilibrium curve and $(x_1, r_1)$ that is beneath the equilibrium curve. 

Combining (i)(ii) which actually provide a possible control loop in phase space, we constructively prove the existence of control laws given any initial state $(x_0, r_0)$ and final state $(x_1, r_1)$, as long as the initial fraction of cooperators $x_0$ is not too small.


\end{document}
