# Supplementary material for: Steering eco-evolutionary game dynamics with manifold control
Source: Proc Math Phys Eng Sci. 2020 Jan 8;476(2233):20190643. doi: 10.1098/rspa.2019.0643 (PMC7016546; doi:10.1098/rspa.2019.0643)
Supplement: Appendix A: Stability of boundary fixed points when the feedback control function f is in quadratic forms.;Appendix B: Constructive proof for the existence of control laws in the general framework. [file rspa20190643supp1.zip › ESM/SupplementaryMaterials.aux]

\relax 
\newlabel{e1}{{1}{1}}
\newlabel{e2}{{2}{1}}
\newlabel{e1}{{3}{1}}
\@writefile{lof}{\contentsline {figure}{\numberline {S1}{\ignorespaces The existence of control laws for any desired final state $(x_0, r_0)$ with a given initial state $(x_1, r_1)$. (A) $(x_0, r_0)$ is beneath the equilibrium curve while $(x_1, r_1)$ is over the equilibrium curve. (B) $(x_0, r_0)$ is over the equilibrium curve while $(x_1, r_1)$ is beneath the equilibrium curve.}}{2}}
\newlabel{S1}{{S1}{2}}
