# Supplementary material for: Steering eco-evolutionary game dynamics with manifold control
Source: Proc Math Phys Eng Sci. 2020 Jan 8;476(2233):20190643. doi: 10.1098/rspa.2019.0643 (PMC7016546; doi:10.1098/rspa.2019.0643)
Supplement: Appendix A: Stability of boundary fixed points when the feedback control function f is in quadratic forms.;Appendix B: Constructive proof for the existence of control laws in the general framework. [file rspa20190643supp1.zip › ESM/SupplementaryMaterials.log]

This is pdfTeX, Version 3.14159265-2.6-1.40.19 (TeX Live 2018) (preloaded format=pdflatex 2018.11.7)  11 NOV 2019 23:33
entering extended mode
 restricted \write18 enabled.
 file:line:error style messages enabled.
 %&-line parsing enabled.
**SupplementaryMaterials.tex
(./SupplementaryMaterials.tex
LaTeX2e <2018-04-01> patch level 2
Babel <3.18> and hyphenation patterns for 84 language(s) loaded.
(/usr/local/texlive/2018/texmf-dist/tex/latex/base/article.cls
Document Class: article 2014/09/29 v1.4h Standard LaTeX document class
(/usr/local/texlive/2018/texmf-dist/tex/latex/base/size10.clo
File: size10.clo 2014/09/29 v1.4h Standard LaTeX file (size option)
)
\c@part=\count80
\c@section=\count81
\c@subsection=\count82
\c@subsubsection=\count83
\c@paragraph=\count84
\c@subparagraph=\count85
\c@figure=\count86
\c@table=\count87
\abovecaptionskip=\skip41
\belowcaptionskip=\skip42
\bibindent=\dimen102
)
(/usr/local/texlive/2018/texmf-dist/tex/latex/jknapltx/mathrsfs.sty
Package: mathrsfs 1996/01/01 Math RSFS package v1.0 (jk)
\symrsfs=\mathgroup4
)
(/usr/local/texlive/2018/texmf-dist/tex/latex/amsmath/amsmath.sty
Package: amsmath 2017/09/02 v2.17a AMS math features
\@mathmargin=\skip43

For additional information on amsmath, use the `?' option.
(/usr/local/texlive/2018/texmf-dist/tex/latex/amsmath/amstext.sty
Package: amstext 2000/06/29 v2.01 AMS text

(/usr/local/texlive/2018/texmf-dist/tex/latex/amsmath/amsgen.sty
File: amsgen.sty 1999/11/30 v2.0 generic functions
\@emptytoks=\toks14
\ex@=\dimen103
))
(/usr/local/texlive/2018/texmf-dist/tex/latex/amsmath/amsbsy.sty
Package: amsbsy 1999/11/29 v1.2d Bold Symbols
\pmbraise@=\dimen104
)
(/usr/local/texlive/2018/texmf-dist/tex/latex/amsmath/amsopn.sty
Package: amsopn 2016/03/08 v2.02 operator names
)
\inf@bad=\count88
LaTeX Info: Redefining \frac on input line 213.
\uproot@=\count89
\leftroot@=\count90
LaTeX Info: Redefining \overline on input line 375.
\classnum@=\count91
\DOTSCASE@=\count92
LaTeX Info: Redefining \ldots on input line 472.
LaTeX Info: Redefining \dots on input line 475.
LaTeX Info: Redefining \cdots on input line 596.
\Mathstrutbox@=\box26
\strutbox@=\box27
\big@size=\dimen105
LaTeX Font Info:    Redeclaring font encoding OML on input line 712.
LaTeX Font Info:    Redeclaring font encoding OMS on input line 713.
\macc@depth=\count93
\c@MaxMatrixCols=\count94
\dotsspace@=\muskip10
\c@parentequation=\count95
\dspbrk@lvl=\count96
\tag@help=\toks15
\row@=\count97
\column@=\count98
\maxfields@=\count99
\andhelp@=\toks16
\eqnshift@=\dimen106
\alignsep@=\dimen107
\tagshift@=\dimen108
\tagwidth@=\dimen109
\totwidth@=\dimen110
\lineht@=\dimen111
\@envbody=\toks17
\multlinegap=\skip44
\multlinetaggap=\skip45
\mathdisplay@stack=\toks18
LaTeX Info: Redefining \[ on input line 2817.
LaTeX Info: Redefining \] on input line 2818.
)
(/usr/local/texlive/2018/texmf-dist/tex/latex/geometry/geometry.sty
Package: geometry 2018/03/24 v5.7 Page Geometry

(/usr/local/texlive/2018/texmf-dist/tex/latex/graphics/keyval.sty
Package: keyval 2014/10/28 v1.15 key=value parser (DPC)
\KV@toks@=\toks19
)
(/usr/local/texlive/2018/texmf-dist/tex/generic/oberdiek/ifpdf.sty
Package: ifpdf 2017/03/15 v3.2 Provides the ifpdf switch
)
(/usr/local/texlive/2018/texmf-dist/tex/generic/oberdiek/ifvtex.sty
Package: ifvtex 2016/05/16 v1.6 Detect VTeX and its facilities (HO)
Package ifvtex Info: VTeX not detected.
)
(/usr/local/texlive/2018/texmf-dist/tex/generic/ifxetex/ifxetex.sty
Package: ifxetex 2010/09/12 v0.6 Provides ifxetex conditional
)
\Gm@cnth=\count100
\Gm@cntv=\count101
\c@Gm@tempcnt=\count102
\Gm@bindingoffset=\dimen112
\Gm@wd@mp=\dimen113
\Gm@odd@mp=\dimen114
\Gm@even@mp=\dimen115
\Gm@layoutwidth=\dimen116
\Gm@layoutheight=\dimen117
\Gm@layouthoffset=\dimen118
\Gm@layoutvoffset=\dimen119
\Gm@dimlist=\toks20
)
(/usr/local/texlive/2018/texmf-dist/tex/latex/graphics/graphicx.sty
Package: graphicx 2017/06/01 v1.1a Enhanced LaTeX Graphics (DPC,SPQR)

(/usr/local/texlive/2018/texmf-dist/tex/latex/graphics/graphics.sty
Package: graphics 2017/06/25 v1.2c Standard LaTeX Graphics (DPC,SPQR)

(/usr/local/texlive/2018/texmf-dist/tex/latex/graphics/trig.sty
Package: trig 2016/01/03 v1.10 sin cos tan (DPC)
)
(/usr/local/texlive/2018/texmf-dist/tex/latex/graphics-cfg/graphics.cfg
File: graphics.cfg 2016/06/04 v1.11 sample graphics configuration
)
Package graphics Info: Driver file: pdftex.def on input line 99.

(/usr/local/texlive/2018/texmf-dist/tex/latex/graphics-def/pdftex.def
File: pdftex.def 2018/01/08 v1.0l Graphics/color driver for pdftex
))
\Gin@req@height=\dimen120
\Gin@req@width=\dimen121
)
(/usr/local/texlive/2018/texmf-dist/tex/latex/amsfonts/amsfonts.sty
Package: amsfonts 2013/01/14 v3.01 Basic AMSFonts support
\symAMSa=\mathgroup5
\symAMSb=\mathgroup6
LaTeX Font Info:    Overwriting math alphabet `\mathfrak' in version `bold'
(Font)                  U/euf/m/n --> U/euf/b/n on input line 106.
)
(/usr/local/texlive/2018/texmf-dist/tex/latex/chngcntr/chngcntr.sty
Package: chngcntr 2009/09/02 v1.0a change counter resetting


/usr/local/texlive/2018/texmf-dist/tex/latex/chngcntr/chngcntr.sty:42: LaTeX Er
ror: Command \counterwithout already defined.
               Or name \end... illegal, see p.192 of the manual.

See the LaTeX manual or LaTeX Companion for explanation.
Type  H <return>  for immediate help.
 ...                                              
                                                  
l.42 ...thout}{\@ifstar{\c@t@soutstar}{\c@t@sout}}
                                                  
? 

/usr/local/texlive/2018/texmf-dist/tex/latex/chngcntr/chngcntr.sty:51: LaTeX Er
ror: Command \counterwithin already defined.
               Or name \end... illegal, see p.192 of the manual.

See the LaTeX manual or LaTeX Companion for explanation.
Type  H <return>  for immediate help.
 ...                                              
                                                  
l.51 ...rwithin}{\@ifstar{\c@t@sinstar}{\c@t@sin}}
                                                  
? 
)
No file SupplementaryMaterials.aux.
\openout1 = `SupplementaryMaterials.aux'.

LaTeX Font Info:    Checking defaults for OML/cmm/m/it on input line 12.
LaTeX Font Info:    ... okay on input line 12.
LaTeX Font Info:    Checking defaults for T1/cmr/m/n on input line 12.
LaTeX Font Info:    ... okay on input line 12.
LaTeX Font Info:    Checking defaults for OT1/cmr/m/n on input line 12.
LaTeX Font Info:    ... okay on input line 12.
LaTeX Font Info:    Checking defaults for OMS/cmsy/m/n on input line 12.
LaTeX Font Info:    ... okay on input line 12.
LaTeX Font Info:    Checking defaults for OMX/cmex/m/n on input line 12.
LaTeX Font Info:    ... okay on input line 12.
LaTeX Font Info:    Checking defaults for U/cmr/m/n on input line 12.
LaTeX Font Info:    ... okay on input line 12.
*geometry* driver: auto-detecting
*geometry* detected driver: pdftex
*geometry* verbose mode - [ preamble ] result:
* driver: pdftex
* paper: <default>
* layout: <same size as paper>
* layoutoffset:(h,v)=(0.0pt,0.0pt)
* modes: 
* h-part:(L,W,R)=(56.9055pt, 500.484pt, 56.9055pt)
* v-part:(T,H,B)=(56.9055pt, 681.15898pt, 56.9055pt)
* \paperwidth=614.295pt
* \paperheight=794.96999pt
* \textwidth=500.484pt
* \textheight=681.15898pt
* \oddsidemargin=-15.36449pt
* \evensidemargin=-15.36449pt
* \topmargin=-52.36449pt
* \headheight=12.0pt
* \headsep=25.0pt
* \topskip=10.0pt
* \footskip=30.0pt
* \marginparwidth=65.0pt
* \marginparsep=11.0pt
* \columnsep=10.0pt
* \skip\footins=9.0pt plus 4.0pt minus 2.0pt
* \hoffset=0.0pt
* \voffset=0.0pt
* \mag=1000
* \@twocolumnfalse
* \@twosidefalse
* \@mparswitchfalse
* \@reversemarginfalse
* (1in=72.27pt=25.4mm, 1cm=28.453pt)

(/usr/local/texlive/2018/texmf-dist/tex/context/base/mkii/supp-pdf.mkii
[Loading MPS to PDF converter (version 2006.09.02).]
\scratchcounter=\count103
\scratchdimen=\dimen122
\scratchbox=\box28
\nofMPsegments=\count104
\nofMParguments=\count105
\everyMPshowfont=\toks21
\MPscratchCnt=\count106
\MPscratchDim=\dimen123
\MPnumerator=\count107
\makeMPintoPDFobject=\count108
\everyMPtoPDFconversion=\toks22
) (/usr/local/texlive/2018/texmf-dist/tex/latex/oberdiek/epstopdf-base.sty
Package: epstopdf-base 2016/05/15 v2.6 Base part for package epstopdf

(/usr/local/texlive/2018/texmf-dist/tex/generic/oberdiek/infwarerr.sty
Package: infwarerr 2016/05/16 v1.4 Providing info/warning/error messages (HO)
)
(/usr/local/texlive/2018/texmf-dist/tex/latex/oberdiek/grfext.sty
Package: grfext 2016/05/16 v1.2 Manage graphics extensions (HO)

(/usr/local/texlive/2018/texmf-dist/tex/generic/oberdiek/kvdefinekeys.sty
Package: kvdefinekeys 2016/05/16 v1.4 Define keys (HO)

(/usr/local/texlive/2018/texmf-dist/tex/generic/oberdiek/ltxcmds.sty
Package: ltxcmds 2016/05/16 v1.23 LaTeX kernel commands for general use (HO)
)))
(/usr/local/texlive/2018/texmf-dist/tex/latex/oberdiek/kvoptions.sty
Package: kvoptions 2016/05/16 v3.12 Key value format for package options (HO)

(/usr/local/texlive/2018/texmf-dist/tex/generic/oberdiek/kvsetkeys.sty
Package: kvsetkeys 2016/05/16 v1.17 Key value parser (HO)

(/usr/local/texlive/2018/texmf-dist/tex/generic/oberdiek/etexcmds.sty
Package: etexcmds 2016/05/16 v1.6 Avoid name clashes with e-TeX commands (HO)

(/usr/local/texlive/2018/texmf-dist/tex/generic/oberdiek/ifluatex.sty
Package: ifluatex 2016/05/16 v1.4 Provides the ifluatex switch (HO)
Package ifluatex Info: LuaTeX not detected.
)
Package etexcmds Info: Could not find \expanded.
(etexcmds)             That can mean that you are not using pdfTeX 1.50 or
(etexcmds)             that some package has redefined \expanded.
(etexcmds)             In the latter case, load this package earlier.
)))
(/usr/local/texlive/2018/texmf-dist/tex/generic/oberdiek/pdftexcmds.sty
Package: pdftexcmds 2018/01/30 v0.27 Utility functions of pdfTeX for LuaTeX (HO
)
Package pdftexcmds Info: LuaTeX not detected.
Package pdftexcmds Info: \pdf@primitive is available.
Package pdftexcmds Info: \pdf@ifprimitive is available.
Package pdftexcmds Info: \pdfdraftmode found.
)
Package epstopdf-base Info: Redefining graphics rule for `.eps' on input line 4
38.
Package grfext Info: Graphics extension search list:
(grfext)             [.pdf,.png,.jpg,.mps,.jpeg,.jbig2,.jb2,.PDF,.PNG,.JPG,.JPE
G,.JBIG2,.JB2,.eps]
(grfext)             \AppendGraphicsExtensions on input line 456.

(/usr/local/texlive/2018/texmf-dist/tex/latex/latexconfig/epstopdf-sys.cfg
File: epstopdf-sys.cfg 2010/07/13 v1.3 Configuration of (r)epstopdf for TeX Liv
e
))
LaTeX Font Info:    Try loading font information for U+rsfs on input line 23.

(/usr/local/texlive/2018/texmf-dist/tex/latex/jknapltx/ursfs.fd
File: ursfs.fd 1998/03/24 rsfs font definition file (jk)
)
LaTeX Font Info:    Try loading font information for U+msa on input line 23.

(/usr/local/texlive/2018/texmf-dist/tex/latex/amsfonts/umsa.fd
File: umsa.fd 2013/01/14 v3.01 AMS symbols A
)
LaTeX Font Info:    Try loading font information for U+msb on input line 23.

(/usr/local/texlive/2018/texmf-dist/tex/latex/amsfonts/umsb.fd
File: umsb.fd 2013/01/14 v3.01 AMS symbols B
)

Package amsmath Warning: Cannot use `split' here;
(amsmath)                trying to recover with `aligned' on input line 31.


LaTeX Warning: Reference `e2' on page 1 undefined on input line 43.


LaTeX Warning: Reference `e1' on page 1 undefined on input line 43.


Package amsmath Warning: Cannot use `split' here;
(amsmath)                trying to recover with `aligned' on input line 49.

Package epstopdf Info: Source file: <SI_1.eps>
(epstopdf)                    date: 2019-05-24 10:29:46
(epstopdf)                    size: 13490390 bytes
(epstopdf)             Output file: <SI_1-eps-converted-to.pdf>
(epstopdf)             Command: <repstopdf --outfile=SI_1-eps-converted-to.pdf 
SI_1.eps>
(epstopdf)             \includegraphics on input line 112.
runsystem(repstopdf --outfile=SI_1-eps-converted-to.pdf SI_1.eps)...executed sa
fely (allowed).

Package epstopdf Info: Result file: <SI_1-eps-converted-to.pdf>
(epstopdf)                    date: 2019-11-11 23:33:43
(epstopdf)                    size: 335709 bytes.
<SI_1-eps-converted-to.pdf, id=1, 542.025pt x 283.0575pt>
File: SI_1-eps-converted-to.pdf Graphic file (type pdf)
<use SI_1-eps-converted-to.pdf>
Package pdftex.def Info: SI_1-eps-converted-to.pdf  used on input line 112.
(pdftex.def)             Requested size: 475.45825pt x 248.30528pt.
[1

{/usr/local/texlive/2018/texmf-var/fonts/map/pdftex/updmap/pdftex.map}]
[2 <./SI_1-eps-converted-to.pdf>] [3] (./SupplementaryMaterials.aux)

LaTeX Warning: There were undefined references.


LaTeX Warning: Label(s) may have changed. Rerun to get cross-references right.

 ) 
Here is how much of TeX's memory you used:
 2648 strings out of 492649
 37092 string characters out of 6129622
 122630 words of memory out of 5000000
 6478 multiletter control sequences out of 15000+600000
 8159 words of font info for 34 fonts, out of 8000000 for 9000
 1141 hyphenation exceptions out of 8191
 41i,15n,25p,3275b,224s stack positions out of 5000i,500n,10000p,200000b,80000s
</usr/local/texlive/2018/texmf-dist/fonts/type1/public/amsfonts/cm/cmbx10.pfb
></usr/local/texlive/2018/texmf-dist/fonts/type1/public/amsfonts/cm/cmbx12.pfb>
</usr/local/texlive/2018/texmf-dist/fonts/type1/public/amsfonts/cm/cmex10.pfb><
/usr/local/texlive/2018/texmf-dist/fonts/type1/public/amsfonts/cm/cmmi10.pfb></
usr/local/texlive/2018/texmf-dist/fonts/type1/public/amsfonts/cm/cmmi12.pfb></u
sr/local/texlive/2018/texmf-dist/fonts/type1/public/amsfonts/cm/cmmi5.pfb></usr
/local/texlive/2018/texmf-dist/fonts/type1/public/amsfonts/cm/cmmi7.pfb></usr/l
ocal/texlive/2018/texmf-dist/fonts/type1/public/amsfonts/cm/cmr10.pfb></usr/loc
al/texlive/2018/texmf-dist/fonts/type1/public/amsfonts/cm/cmr5.pfb></usr/local/
texlive/2018/texmf-dist/fonts/type1/public/amsfonts/cm/cmr7.pfb></usr/local/tex
live/2018/texmf-dist/fonts/type1/public/amsfonts/cm/cmsy10.pfb></usr/local/texl
ive/2018/texmf-dist/fonts/type1/public/amsfonts/cm/cmsy5.pfb></usr/local/texliv
e/2018/texmf-dist/fonts/type1/public/amsfonts/cm/cmsy7.pfb>
Output written on SupplementaryMaterials.pdf (3 pages, 473971 bytes).
PDF statistics:
 73 PDF objects out of 1000 (max. 8388607)
 50 compressed objects within 1 object stream
 0 named destinations out of 1000 (max. 500000)
 6 words of extra memory for PDF output out of 10000 (max. 10000000)
